# Supplementary material for: Mortality Risk and Antibiotic Therapy for Patients with Infections Caused by Elizabethkingia Species—A Meta-Analysis
Source: Medicina (Kaunas). 2024 Sep 19;60(9):1529. doi: 10.3390/medicina60091529 (PMC11433677; doi:10.3390/medicina60091529)
Supplement: Supplementary file 1 [file medicina-60-01529-s001.zip]

Archive with 1 entries (1 files):
- medicina-3174191-supplementary.pdf
